# Supplementary material for: Regenerative Organic Agriculture and Human Health: The Interconnection Between Soil, Food Quality, and Nutrition
Source: Antioxidants (Basel). 2025 Apr 29;14(5):530. doi: 10.3390/antiox14050530 (PMC12108233; doi:10.3390/antiox14050530)
Supplement: Supplementary file 1 [file antioxidants-14-00530-s001.zip]

Archive with 1 entries (1 files):
- antioxidants-3598975-supplementary.pdf
